# Supplementary material for: Regulation of cyclic lipopeptide orfamide A biosynthesis in Pseudomonas protegens by the Gac–Rsm–LuxR Cascade
Source: Nucleic Acids Res. 2026 May 20;54(10):gkag501. doi: 10.1093/nar/gkag501 (PMC13187841; doi:10.1093/nar/gkag501)
Supplement: gkag501_Supplemental_Files [file gkag501_supplemental_files.zip]

Archive with 2 entries (2 files):
- 160526045349_Original_data.xlsx
- Supplementary data.pdf
