# Supplementary material for: Regulation of cyclic lipopeptide orfamide A biosynthesis in Pseudomonas protegens by the Gac–Rsm–LuxR Cascade
Source: Nucleic Acids Res. 2026 May 20;54(10):gkag501. doi: 10.1093/nar/gkag501 (PMC13187841; doi:10.1093/nar/gkag501)
Supplement: gkag501_Supplemental_Files [file gkag501_supplemental_files.zip › 160526045349_Original_data.xlsx]

## Sheet: Fig.1
Fig. 1B		Colony diameter (cm)			Group	p value
	Pf-5	6.4	6.3	6.3	Pf-5/ΔgacA	<0.0001			Fig. 1D
	ΔgacA	1.4	1.3	1.3	Pf-5/ΔgacA-C	0.5252				CTPFL_10835	CTgyrB	ΔCT	X̄ΔCT	ΔΔCT	2-ΔΔCT	Group	p value
	ΔgacA (gacA)	6.2	6.1	6.4	Pf-5/ΔgacA+orfamide A	0.9633			Pf-5	20.5588	21.1801	-0.621372	-0.585026	-0.0363458	1.02551		4.61622e-05
	ΔgacA+orfamide A	6.3	6.3	6.3	ΔgacA/ΔgacA (gacA)	<0.0001				21.2264	21.7034	-0.477005		0.108021	0.92786
					ΔgacA/ΔgacA+orfamide A	<0.0001				20.6173	21.274	-0.656702		-0.0716756	1.05094
					ΔgacA (gacA)/ΔgacA+orfamide A	0.7838			ΔgacA	22.1534	20.8125	1.34089		1.92591	0.263174
										21.3606	20.1456	1.21505		1.80007	0.28716
										22.091	20.8614	1.22965		1.81468	0.284268
y = 4.1572x - 42.903
										CTPFL_10840	CTgyrB	ΔCT	X̄ΔCT	ΔΔCT	2-ΔΔCT	Group	p value
Fig. 1E		Peak Area							Pf-5	33.6723	21.1801	12.4921	12.3675	0.124655	0.917223		0.00107908
	Pf-5	6857.42	7356.84	7583.69						33.8163	21.7034	12.1129		-0.254539	1.19295
	ΔgacA	1365.83	1409.32	926.492						33.7713	21.274	12.4973		0.129883	0.913905
	ΔgacA (gacA)	8730.41	6303.12	7570.03					ΔgacA	35.2373	20.8125	14.4248		2.05735	0.240258
	ΔofaA	0	0	0						35.5254	20.1456	15.3798		3.01236	0.123934
Fig. 1F		Concentration (ug/mL)								35.8352	20.8614	14.9738		2.60632	0.164218
	Pf-5	1659.85	1779.98	1834.55
	ΔgacA	338.866	349.327	233.185						CTPFL_108465	CTgyrB	ΔCT	X̄ΔCT	ΔΔCT	2-ΔΔCT	Group	p value
	ΔgacA (gacA)	2110.39	1526.51	1831.27					Pf-5	17.8398	21.1801	-3.34036	-3.53538	0.195025	0.873558		0.000208848
	ΔofaA	10.3202	10.3202	10.3202						18.0324	21.7034	-3.67105		-0.135663	1.0986
		OD600								17.6792	21.274	-3.59475		-0.0593618	1.042
	Pf-5	2.782	2.791	2.805					ΔgacA	20.2309	20.8125	-0.581545		2.95384	0.129064
	ΔgacA	2.769	2.717	2.737						19.9623	20.1456	-0.183302		3.35208	0.0979316
	ΔgacA (gacA)	2.816	2.798	2.867						20.2106	20.8614	-0.650826		2.88456	0.135413
	ΔofaA	2.769	2.785	2.779
		ug/mL·OD600				Group	p value
	Pf-5	5.96639	6.37758	6.54029		Pf-5/ΔgacA	<0.0001
	ΔgacA	1.22378	1.28571	0.851971		Pf-5/ΔgacA (gacA)	0.9855
	ΔgacA (gacA)	7.49428	5.45573	6.38739		Pf-5/ΔofaA	<0.0001
	ΔofaA	0.0372704	0.0370563	0.0371363		ΔgacA/ΔgacA (gacA)	<0.0001
						ΔgacA/ΔofaA	0.1464
						ΔgacA (gacA)/ΔofaA	<0.0001

## Sheet: Fig.2
	Luminescence activity	12 h			24 h
	Fig. 2B	Pf-5	ΔgacA	ΔgacA (gacA)	Pf-5	ΔgacA	ΔgacA (gacA)
prsmX-lux	RLU	7.71478e+07	392204	1.21222e+07	5.7886e+07	242874	5.73193e+06
		8.20013e+07	487708	1.01035e+07	5.52627e+07	240631	6.80498e+06
		8.35496e+07	388176	1.07377e+07	6.16426e+07	208270	6.84879e+06
	OD600	2.114	2.101	2.158	2.441	2.458	2.417
		2.136	2.178	2.155	2.498	2.52	2.501
		2.127	2.201	2.131	2.457	2.468	2.479	12 h	Group	p value	24 h	Group	p value
	RLU/OD600	36493734	186675	5617329	23714070	98809.6	2371508		Pf-5/ΔgacA	<0.0001		Pf-5/ΔgacA	<0.0001
		38390113	223925	4688419	22122780	95488.7	2720903		Pf-5/ΔgacA (gacA)	<0.0001		Pf-5/ΔgacA (gacA)	<0.0001
		39280470	176363	5038828	25088564	84388.1	2762723		ΔgacA/ΔgacA (gacA)	0.0011		ΔgacA/ΔgacA (gacA)	0.0273
	Fig. 2D	Pf-5	ΔgacA	ΔgacA (gacA)	Pf-5	ΔgacA	ΔgacA (gacA)
prsmY-lux	RLU	1.12375e+08	987217	1.12601e+07	8.51313e+07	255314	1.2096e+07
		1.05531e+08	498163	1.16711e+07	7.82944e+07	458861	1.00317e+07
		9.90882e+07	734371	1.19929e+07	8.11285e+07	667884	1.07367e+07
	OD600	2.168	2.157	2.122	2.415	2.51	2.478
		2.143	2.167	2.141	2.468	2.51	2.461
		2.131	2.116	2.147	2.435	2.487	2.468	12 h	Group	p value	24 h	Group	p value
	RLU/OD600	51833537	457680	5306362	35251055	101719	4881347		Pf-5/ΔgacA	<0.0001		Pf-5/ΔgacA	<0.0001
		49244296	229886	5451236	31723816	182813	4076278		Pf-5/ΔgacA (gacA)	<0.0001		Pf-5/ΔgacA (gacA)	<0.0001
		46498433	347056	5585884	33317645	268550	4350357		ΔgacA/ΔgacA (gacA)	0.0159		ΔgacA/ΔgacA (gacA)	0.0061
	Fig. 2F	Pf-5	ΔgacA	ΔgacA (gacA)	Pf-5	ΔgacA	ΔgacA (gacA)
prsmZ-lux	RLU	2.05341e+07	-112648	2.99588e+07	8.24767e+06	-40405.8	8.20636e+06
		2.05985e+07	-129733	2.63411e+07	1.09491e+07	-41812.8	8437509072
		2.05673e+07	-142637	2.65617e+07	1.16603e+07	-56170.7	8.71662e+06
	OD600	2.212	2.163	2.145	2.414	2.458	2.468
		2.152	2.132	2.114	2.534	2.513	2512
		2.168	2.145	2.153	2.525	2.531	2.554	12 h	Group	p value	24 h	Group	p value
	RLU/OD600	9283029	-52079.7	13966798	3416598	-16438.5	3325105		Pf-5/ΔgacA	<0.0001		Pf-5/ΔgacA	<0.0001
		9571813	-60850.6	12460303	4320875	-16638.6	3358881		Pf-5/ΔgacA (gacA)	0.0005		Pf-5/ΔgacA (gacA)	0.0963
		9486783	-66497.5	12337049	4617921	-22193.1	3412929		ΔgacA/ΔgacA (gacA)	<0.0001		ΔgacA/ΔgacA (gacA)	<0.0001

## Sheet: Fig.3
Fig. 3B		Colony diameter (cm)
	Pf-5	6.6	6.5	7.1	6.2	6.8	6.4		Group	p value
	∆rsmX	6.4	6.5	6.2	6.4	6.1	6.3		Pf-5/ΔrsmX	0.4117
	∆rsmY	6.6	6.4	6.8	6.1	6.7	6.2		Pf-5/ΔrsmY	0.9711
	∆rsmZ	6.2	6.6	6.3	6.3	6.7	6.2		Pf-5/ΔrsmZ	0.7286
	∆rsmXY	6.4	6.5	6.1	6.6	6.5	6.2		Pf-5/ΔrsmXY	0.7286
	∆rsmXZ	6.3	6.1	6.5	6.7	6.1	6.2		Pf-5/ΔrsmXZ	0.4117
	∆rsmYZ	2.2	2.9	2.5	2.3	2.5	2.3		Pf-5/ΔrsmYZ	<0.0001
	∆rsmXYZ	2.3	2.3	2.4	2.4	2.1	2.1		Pf-5/ΔrsmXYZ	<0.0001
									ΔrsmX/ΔrsmY	0.9461
									ΔrsmX/ΔrsmZ	0.9996
									ΔrsmX/ΔrsmXY	0.9996
									ΔrsmX/ΔrsmXZ	>0.9999
									ΔrsmX/ΔrsmYZ	<0.0001
									ΔrsmX/ΔrsmXYZ	<0.0001
									ΔrsmY/ΔrsmZ	0.9982
									ΔrsmY/ΔrsmXY	0.9982
									ΔrsmY/ΔrsmXZ	0.9461
									ΔrsmY/ΔrsmYZ	<0.0001
									ΔrsmY/ΔrsmXYZ	<0.0001
									ΔrsmZ/ΔrsmXY	>0.9999
									ΔrsmZ/ΔrsmXZ	0.9996
									ΔrsmZ/ΔrsmYZ	<0.0001
									ΔrsmZ/ΔrsmXYZ	<0.0001
									ΔrsmXY/ΔrsmXZ	0.9996
									ΔrsmXY/ΔrsmYZ	<0.0001
									ΔrsmXY/ΔrsmXYZ	<0.0001
									ΔrsmXZ/ΔrsmYZ	<0.0001
									ΔrsmXZ/ΔrsmXYZ	<0.0001
									ΔrsmYZ/ΔrsmXYZ	0.147157
						y = 4.1572x - 42.903
Fig. 3C		Peak Area				Fig. 3D		Concentration (ug/mL)			OD600			ug/mL·OD600				Group	p value
	Pf-5	6423.2	5992.73	5880.15			Pf-5	1555.4	1451.85	1424.77	2.707	2.757	2.781	5.74584	5.26605	5.12323		Pf-5/ΔrsmX	0.5451
	∆rsmX	6875.1	10522.2	8235			∆rsmX	1664.1	2541.4	1991.22	2.749	2.767	2.701	6.05348	9.18467	7.37216		Pf-5/ΔrsmY	0.9994
	∆rsmY	6493.3	6750.3	7159.9			∆rsmY	1572.26	1634.08	1732.61	2.792	2.765	2.743	5.63131	5.90988	6.31648		Pf-5/ΔrsmZ	0.6052
	∆rsmZ	8930.3	4514.3	12178.9			∆rsmZ	2158.47	1096.22	2939.91	2.798	2.771	2.773	7.71434	3.95604	10.6019		Pf-5/ΔrsmXY	>0.9999
	∆rsmXY	6507.52	6116.23	4419.1			∆rsmXY	1575.68	1481.56	1073.32	2.799	2.781	2.714	5.62944	5.32743	3.95475		Pf-5/ΔrsmXZ	>0.9999
	∆rsmXZ	6084.41	5447.98	5757.48			∆rsmXZ	1473.9	1320.81	1395.26	2.781	2.841	2.801	5.29991	4.64911	4.9813		Pf-5/ΔrsmYZ	0.0037
	∆rsmYZ	0	0	0			∆rsmYZ	10.3202	10.3202	10.3202	2.847	2.789	2.814	0.0362493	0.0370031	0.0366744		Pf-5/ΔrsmXYZ	0.0067
	∆rsmXYZ	884.1	125.4	159.9			∆rsmXYZ	222.987	40.4847	48.7836	2.814	2.796	2.801	0.792421	0.144795	0.174165		ΔrsmX/ΔrsmY	0.8335
																		ΔrsmX/ΔrsmZ	>0.9999
																		ΔrsmX/ΔrsmXY	0.3464
																		ΔrsmX/ΔrsmXZ	0.3491
																		ΔrsmX/ΔrsmYZ	0.0001
																		ΔrsmX/ΔrsmXYZ	0.0002
																		ΔrsmY/ΔrsmZ	0.8771
																		ΔrsmY/ΔrsmXY	0.9836
																		ΔrsmY/ΔrsmXZ	0.9842
																		ΔrsmY/ΔrsmYZ	0.0014
																		ΔrsmY/ΔrsmXYZ	0.0025
																		ΔrsmZ/ΔrsmXY	0.3969
																		ΔrsmZ/ΔrsmXZ	0.3998
																		ΔrsmZ/ΔrsmYZ	0.0001
																		ΔrsmZ/ΔrsmXYZ	0.0002
																		ΔrsmXY/ΔrsmXZ	>0.9999
																		ΔrsmXY/ΔrsmYZ	0.0076
																		ΔrsmXY/ΔrsmXYZ	0.0137
																		ΔrsmXZ/ΔrsmYZ	0.0076
																		ΔrsmXZ/ΔrsmXYZ	0.0136
																		ΔrsmYZ/ΔrsmXYZ	>0.9999

## Sheet: Fig.4
Fig. 4B		Colony diameter (cm)							Group	p value		Fig. 4C		Peak Area													Fig. 4F		Colony diameter (cm)				Group	p value
	Pf-5	7.8	8.3	7.9	8.3	7.6	8.3		Pf-5/ΔrsmXYZ	<0.0001			Pf-5	9081.55	9810.94	9231.45												Pf-5	6.6	6.3	6.4		Pf-5/ΔrsmXYZ	<0.0001
	∆rsmXYZ	4.8	4.6	4.1	4.4	4.4	4.7		Pf-5/ΔrsmAXYZ	<0.0001			∆rsmXYZ	0	0	0												ΔrsmXYZ	1.3	1.4	1.3		Pf-5/ΔrsmXYZ(rsmX)	<0.0001
	∆rsmAXYZ	4.5	4.6	4	4	4.6	4.9		Pf-5/ΔrsmEXYZ	<0.0001			∆rsmAXYZ	0	0	0												ΔrsmXYZ(rsmX)	1.2	1.2	1.1		Pf-5/ΔrsmXYZ(rsmY)	0.985
	∆rsmEXYZ	4.4	4.5	4.1	4.1	4	4.1		Pf-5/ΔrsmAEXYZ	<0.0001			∆rsmEXYZ	0	0	0												ΔrsmXYZ(rsmY)	6.2	6.4	6.5		Pf-5/ΔrsmXYZ(rsmZ)	0.3121
	∆rsmAEXYZ	6.5	6.3	6.2	6.2	6.9	6.7		Pf-5/ΔrsmAE	<0.0001			∆rsmAEXYZ	12256.4	12312.8	16728.1												ΔrsmXYZ(rsmZ)	6.2	6.3	6.2		Pf-5/ΔrsmXYZ(rsmYΔGGA)	<0.0001
	∆rsmAE	7.2	7	6.4	6.4	6.2	6.3		Pf-5/ΔrsmYZ	<0.0001			∆rsmAE	12624.8	14429.1	16225.8												ΔrsmXYZ(rsmYΔGGA)	1.4	1.2	1.2		Pf-5/ΔrsmXYZ(rsmZΔGGA)	<0.0001
	∆rsmYZ	4.2	3.9	4.5	4.6	3.8	3.9		Pf-5/ΔrsmAYZ	<0.0001			∆rsmYZ	0	0	0												ΔrsmXYZ(rsmZΔGGA)	1.2	1.1	1.3		ΔrsmXYZ/ΔrsmXYZ(rsmX)	0.5055
	∆rsmAYZ	6.4	6.3	7.1	6.9	6.9	7		Pf-5/ΔrsmEYZ	0.9504			∆rsmAYZ	9737.12	7790.83	7101.12																	ΔrsmXYZ/ΔrsmXYZ(rsmY)	<0.0001
	∆rsmEYZ	8.3	8.1	8.3	8.2	8.3	8.3		Pf-5/ΔrsmAEYZ	0.9699			∆rsmEYZ	7706.71	6983.2	7951.2																	ΔrsmXYZ/ΔrsmXYZ(rsmZ)	<0.0001
	∆rsmAEYZ	8.3	8.3	7.9	8.3	8.3	8.3		ΔrsmXYZ/ΔrsmAXYZ	>0.9999			∆rsmAEYZ	7753.21	7172.05	7483.03																	ΔrsmXYZ/ΔrsmXYZ(rsmYΔGGA)	0.985
									ΔrsmXYZ/ΔrsmAYZ	<0.0001			y = 4.1572x - 42.903																				ΔrsmXYZ/ΔrsmXYZ(rsmZΔGGA)	0.7256
									ΔrsmXYZ/ΔrsmEYZ	<0.0001		Fig. 4D		Concentration (ug/mL)			OD600			ug/mL·OD600				Group	p value								ΔrsmXYZ(rsmX)/ΔrsmXYZ(rsmY)	<0.0001
									ΔrsmXYZ/ΔrsmAEYZ	<0.0001			Pf-5	2194.86	2370.31	2230.91	2.81	2.797	2.745	7.81087	8.47446	8.12719		Pf-5/ΔrsmXYZ	<0.0001								ΔrsmXYZ(rsmX)/ΔrsmXYZ(rsmZ)	<0.0001
									ΔrsmAXYZ/ΔrsmEXYZ	0.9235			∆rsmXYZ	10.3202	10.3202	10.3202	2.776	2.721	2.762	0.0371764	0.0379278	0.0373648		Pf-5/ΔrsmAXYZ	<0.0001								ΔrsmXYZ(rsmX)/ΔrsmXYZ(rsmYΔGGA)	0.9029
									ΔrsmAXYZ/ΔrsmAEXYZ	<0.0001			∆rsmAXYZ	10.3202	10.3202	10.3202	2.791	2.764	2.8	0.0369766	0.0373378	0.0368577		Pf-5/ΔrsmEXYZ	<0.0001								ΔrsmXYZ(rsmX)/ΔrsmXYZ(rsmZΔGGA)	0.9997
									ΔrsmAXYZ/ΔrsmAE	<0.0001			∆rsmEXYZ	10.3202	10.3202	10.3202	2.799	2.782	2.768	0.0368709	0.0370962	0.0372838		Pf-5/ΔrsmAEXYZ	0.0028								ΔrsmXYZ(rsmY)/ΔrsmXYZ(rsmZ)	0.7256
									ΔrsmAXYZ/ΔrsmYZ	0.7944			∆rsmAEXYZ	2958.55	2972.12	4034.21	2.767	2.795	2.809	10.6923	10.6337	14.3617		Pf-5/ΔrsmAE	0.0005								ΔrsmXYZ(rsmY)/ΔrsmXYZ(rsmYΔGGA)	<0.0001
									ΔrsmAXYZ/ΔrsmAYZ	<0.0001			∆rsmAE	3047.16	3481.19	3913.38	2.793	2.798	2.778	10.91	12.4417	14.087		Pf-5/ΔrsmYZ	<0.0001								ΔrsmXYZ(rsmY)/ΔrsmXYZ(rsmZΔGGA)	<0.0001
									ΔrsmAXYZ/ΔrsmEYZ	<0.0001			∆rsmYZ	10.3202	10.3202	10.3202	2.803	2.795	2.787	0.0368183	0.0369237	0.0370297		Pf-5/ΔrsmAYZ	0.9226								ΔrsmXYZ(rsmZ)/ΔrsmXYZ(rsmYΔGGA)	<0.0001
									ΔrsmAXYZ/ΔrsmAEYZ	<0.0001			∆rsmAYZ	2352.55	1884.38	1718.47	2.789	2.824	2.797	8.4351	6.67272	6.14398		Pf-5/ΔrsmEYZ	0.5707								ΔrsmXYZ(rsmZ)/ΔrsmXYZ(rsmZΔGGA)	<0.0001
									ΔrsmEXYZ/ΔrsmAEXYZ	<0.0001			∆rsmEYZ	1864.14	1690.1	1922.95	2.811	2.768	2.778	6.6316	6.10587	6.92208		Pf-5/ΔrsmAEYZ	0.5097								ΔrsmXYZ(rsmYΔGGA)/ΔrsmXYZ(rsmZΔGGA)	0.985
									ΔrsmEXYZ/ΔrsmAE	<0.0001			∆rsmAEYZ	1875.33	1735.53	1810.34	2.788	2.769	2.814	6.72643	6.26772	6.43332		ΔrsmXYZ/ΔrsmAXYZ	>0.9999
									ΔrsmEXYZ/ΔrsmYZ	>0.9999														ΔrsmXYZ/ΔrsmEXYZ	>0.9999
									ΔrsmEXYZ/ΔrsmAYZ	<0.0001														ΔrsmXYZ/ΔrsmAEXYZ	<0.0001
									ΔrsmEXYZ/ΔrsmEYZ	<0.0001														ΔrsmXYZ/ΔrsmAE	<0.0001
									ΔrsmEXYZ/ΔrsmAEYZ	<0.0001														ΔrsmXYZ/ΔrsmYZ	>0.9999
									ΔrsmAEXYZ/ΔrsmAE	0.9994														ΔrsmXYZ/ΔrsmAYZ	<0.0001
									ΔrsmAEXYZ/ΔrsmYZ	<0.0001														ΔrsmXYZ/ΔrsmEYZ	<0.0001
									ΔrsmAEXYZ/ΔrsmAYZ	0.737														ΔrsmXYZ/ΔrsmAEYZ	<0.0001
									ΔrsmAEXYZ/ΔrsmEYZ	<0.0001														ΔrsmAXYZ/ΔrsmEXYZ	>0.9999
									ΔrsmAEXYZ/ΔrsmAEYZ	<0.0001														ΔrsmAXYZ/ΔrsmAEXYZ	<0.0001
									ΔrsmAE/ΔrsmYZ	<0.0001														ΔrsmAXYZ/ΔrsmAE	<0.0001
									ΔrsmAE/ΔrsmAYZ	0.983														ΔrsmAXYZ/ΔrsmYZ	>0.9999
									ΔrsmAE/ΔrsmEYZ	<0.0001														ΔrsmAXYZ/ΔrsmAYZ	<0.0001
									ΔrsmAE/ΔrsmAEYZ	<0.0001														ΔrsmAXYZ/ΔrsmEYZ	<0.0001
									ΔrsmYZ/ΔrsmAYZ	<0.0001														ΔrsmAXYZ/ΔrsmAEYZ	<0.0001
									ΔrsmYZ/ΔrsmEYZ	<0.0001														ΔrsmEXYZ/ΔrsmAEXYZ	<0.0001
									ΔrsmYZ/ΔrsmAEYZ	<0.0001														ΔrsmEXYZ/ΔrsmAE	<0.0001
									ΔrsmAYZ/ΔrsmEYZ	<0.0001														ΔrsmEXYZ/ΔrsmYZ	>0.9999
									ΔrsmAYZ/ΔrsmAEYZ	<0.0001														ΔrsmEXYZ/ΔrsmAYZ	<0.0001
									ΔrsmEYZ/ΔrsmAEYZ	>0.9999														ΔrsmEXYZ/ΔrsmEYZ	<0.0001
																								ΔrsmEXYZ/ΔrsmAEYZ	<0.0001
																								ΔrsmAEXYZ/ΔrsmAE	0.9985
																								ΔrsmAEXYZ/ΔrsmYZ	<0.0001
																								ΔrsmAEXYZ/ΔrsmAYZ	0.0001
																								ΔrsmAEXYZ/ΔrsmEYZ	<0.0001
																								ΔrsmAEXYZ/ΔrsmAEYZ	<0.0001
																								ΔrsmAE/ΔrsmYZ	<0.0001
																								ΔrsmAE/ΔrsmAYZ	<0.0001
																								ΔrsmAE/ΔrsmEYZ	<0.0001
																								ΔrsmAE/ΔrsmAEYZ	<0.0001
																								ΔrsmYZ/ΔrsmAYZ	<0.0001
																								ΔrsmYZ/ΔrsmEYZ	<0.0001
																								ΔrsmYZ/ΔrsmAEYZ	<0.0001
																								ΔrsmAYZ/ΔrsmEYZ	0.9993
																								ΔrsmAYZ/ΔrsmAEYZ	0.9979
																								ΔrsmEYZ/ΔrsmAEYZ	>0.9999

## Sheet: Fig.5
Fig.5A		Pf-5	ΔrsmXYZ	ΔrsmAEXYZ	ΔrsmAE	Group	p value			Pf-5	ΔrsmYZ	ΔrsmAYZ	ΔrsmEYZ	ΔrsmAEYZ	Group	p value
pluxR1-lux	RLU	880689	33403.3	454954	478130	Pf-5/ΔrsmXYZ	<0.0001	pluxR1-lux	RLU	611928	228679	479242	573864	468082	Pf-5/ΔrsmYZ	<0.0001
		784787	36704.2	393469	433242	Pf-5/ΔrsmAEXYZ	<0.0001			622264	211849	406477	580163	402188	Pf-5/ΔrsmAYZ	0.0003
		939136	34909.4	408204	494702	Pf-5/ΔrsmAE	<0.0001			672912	217891	495618	608419	408582	Pf-5/ΔrsmEYZ	0.3427
	OD600	2.153	2.161	2.114	2.151	ΔrsmXYZ/ΔrsmAEXYZ	<0.0001		OD600	2.144	2.151	2.156	2.158	2.175	Pf-5/ΔrsmAEYZ	<0.0001
		2.21	2.162	2.121	2.142	ΔrsmXYZ/ΔrsmAE	<0.0001			2.168	2.172	2.171	2.164	2.168	ΔrsmYZ/ΔrsmAYZ	<0.0001
		2.177	2.171	2.157	2.16	ΔrsmAEXYZ/ΔrsmAE	0.6644			2.152	2.153	2.164	2.172	2.159	ΔrsmYZ/ΔrsmEYZ	<0.0001
	RLU/OD600	409052	15457.3	215210	222283				RLU/OD600	285414	106313	222283	265924	215210	ΔrsmYZ/ΔrsmAEYZ	<0.0001
		355107	16977	185511	202261					287022	97536.4	187230	268098	185511	ΔrsmAYZ/ΔrsmEYZ	0.0045
		431390	16079.9	189246	229029					312691	101204	229029	280119	189246	ΔrsmAYZ/ΔrsmAEYZ	0.6688
															ΔrsmEYZ/ΔrsmAEYZ	0.0007
Fig.5B		Pf-5	ΔrsmXYZ	ΔrsmAEXYZ	ΔrsmAE	Group	p value			Pf-5	ΔrsmYZ	ΔrsmAYZ	ΔrsmEYZ	ΔrsmAEYZ	Group	p value
pluxR2-lux	RLU	8.63566e+06	225297	2.39672e+06	3.21562e+06	Pf-5/ΔrsmXYZ	<0.0001	pluxR2-lux	RLU	5.01353e+06	822962	5.92756e+06	8.35832e+06	6.04496e+06	Pf-5/ΔrsmYZ	<0.0001
		1.00283e+07	175099	2.31416e+06	3.05573e+06	Pf-5/ΔrsmAEXYZ	<0.0001			4.9599e+06	947817	5.72552e+06	7.39473e+06	6.44062e+06	Pf-5/ΔrsmAYZ	0.0278
		8.91396e+06	233393	2.57407e+06	2.80971e+06	Pf-5/ΔrsmAE	<0.0001			5.20103e+06	1.02999e+06	6.01468e+06	7.3956e+06	6.44185e+06	Pf-5/ΔrsmEYZ	<0.0001
	OD600	2.155	2.147	2.149	2.152	ΔrsmXYZ/ΔrsmAEXYZ	0.0006		OD600	2.175	2.177	2.159	2.16	2.161	Pf-5/ΔrsmAEYZ	0.0029
		2.151	2.143	2.155	2.162	ΔrsmXYZ/ΔrsmAE	0.0001			2.174	2.156	2.162	2.178	2.21	ΔrsmYZ/ΔrsmAYZ	<0.0001
		2.16	2.174	2.149	2.2	ΔrsmAEXYZ/ΔrsmAE	0.3589			2.2	2.172	2.17	2.182	2.177	ΔrsmYZ/ΔrsmEYZ	<0.0001
	RLU/OD600	4.00727e+06	104936	1115273	1494249				RLU/OD600	2.30507e+06	378026	2745510	3869592	2.7973e+06	ΔrsmYZ/ΔrsmAEYZ	<0.0001
		4662145	81707.3	1073857	1413381					2.28146e+06	439618	2.64825e+06	3395191	2.91431e+06	ΔrsmAYZ/ΔrsmEYZ	0.0002
		4.12683e+06	107357	1197800	1277142					2.36411e+06	474212	2771743	3389369	2.95905e+06	ΔrsmAYZ/ΔrsmAEYZ	0.5701
															ΔrsmEYZ/ΔrsmAEYZ	0.001
Fig.5C		Pf-5	ΔrsmXYZ	ΔrsmAEXYZ	ΔrsmAE	Group	p value			Pf-5	ΔrsmYZ	ΔrsmAYZ	ΔrsmEYZ	ΔrsmAEYZ	Group	p value
pofa-lux	RLU	1.20608e+06	15092.2	403476	1.10083e+06	Pf-5/ΔrsmXYZ	<0.0001	pofa-lux	RLU	408841	19217.2	205602	394338	177786	Pf-5/ΔrsmYZ	<0.0001
		1.17541e+06	23721.8	393135	1.07588e+06	Pf-5/ΔrsmAEXYZ	<0.0001			396401	20577.2	114322	527502	215589	Pf-5/ΔrsmAYZ	0.0022
		1.27558e+06	12365.6	436290	934055	Pf-5/ΔrsmAE	0.0264			443199	20325	199175	600567	164453	Pf-5/ΔrsmEYZ	0.2776
	OD600	2.21	2.177	2.181	2.169	ΔrsmXYZ/ΔrsmAEXYZ	0.0001		OD600	2.21	2.191	2.168	2.174	2.186	Pf-5/ΔrsmAEYZ	0.0032
		2.187	2.176	2.167	2.155	ΔrsmXYZ/ΔrsmAE	<0.0001			2.185	2.165	2.175	2.169	2.19	ΔrsmYZ/ΔrsmAYZ	0.0403
		2.158	2.152	2.147	2.175	ΔrsmAEXYZ/ΔrsmAE	<0.0001			2.181	2.164	2.184	2.173	2.179	ΔrsmYZ/ΔrsmEYZ	<0.0001
	RLU/OD600	545739	6932.59	184996	507530				RLU/OD600	184996	8770.95	94834.7	181388	81329.4	ΔrsmYZ/ΔrsmAEYZ	0.0265
		537455	10901.6	181419	499246					181419	9504.47	52561.9	243201	98442.6	ΔrsmAYZ/ΔrsmEYZ	0.0002
		591095	5746.09	203209	429451					203209	9392.35	91197.2	276377	75472	ΔrsmAYZ/ΔrsmAEYZ	0.9986
															ΔrsmEYZ/ΔrsmAEYZ	0.0002
Fig.5E		Pf-5	ΔgacA	ΔgacA (gacA)	ΔrsmXYZ	ΔrsmAEXYZ	Group	p value		Pf-5	ΔgacA	ΔgacA (gacA)	ΔrsmXYZ	ΔrsmAEXYZ	Group	p value
		LuxR1-GFP					Pf-5/ΔgacA	<0.0001		LuxR1*-GFP					Pf-5/ΔgacA	0.9954
	RLU	16558	5488	18467	5287	15667	Pf-5/ΔgacA(gacA)	0.0038	RLU	5188	5309	5334	5200	5233	Pf-5/ΔgacA(gacA)	0.9995
		16358	5508	17547	5373	16553	Pf-5/ΔrsmXYZ	<0.0001		5236	5228	5373	5252	5192	Pf-5/ΔrsmXYZ	0.8844
		16644	5511	19145	5325	16749	Pf-5/ΔrsmAEXYZ	0.492		5184	5241	5347	5176	5094	Pf-5/ΔrsmAEXYZ	0.7085
	OD600	1.925	2.125	2.003	2.262	1.981	ΔgacA/ΔgacA(gacA)	<0.0001	OD600	2.004	2.168	2.403	2.147	2.103	ΔgacA/ΔgacA(gacA)	0.9998
		2.005	2.141	2.002	2.271	2.014	ΔgacA/ΔrsmXYZ	0.9427		2.054	2.166	2.491	2.162	2.111	ΔgacA/ΔrsmXYZ	0.7053
		1.991	2.159	2.141	2.292	2.053	ΔgacA/ΔrsmAEXYZ	<0.0001		2.024	2.177	2.59	2.192	2.045	ΔgacA/ΔrsmAEXYZ	0.502
	RLU/OD600	6198.44	405.647	6910.13	292.219	5573.45	ΔgacA(gacA)/ΔrsmXYZ	<0.0001	RLU/OD600	280.439	315.037	294.632	267.35	288.635	ΔgacA(gacA)/ΔrsmXYZ	0.7889
		5838.9	400.28	6441.56	317.922	5909.63	ΔgacA(gacA)/ΔrsmAEXYZ	0.0004		284.81	266.39	289.843	277.983	256.277	ΔgacA(gacA)/ΔrsmAEXYZ	0.5891
		6085.89	455.767	6827.65	348.168	5953.24	ΔrsmXYZ/ΔrsmAEXYZ	<0.0001		324.605	327.974	316.602	296.077	277.262	ΔrsmXYZ/ΔrsmAEXYZ	0.9956
		Negative control
		4626
		4651
		4527
Fig.5F		Pf-5	ΔgacA	ΔgacA (gacA)	ΔrsmXYZ	ΔrsmAEXYZ	Group	p value		Pf-5	ΔgacA	ΔgacA (gacA)	ΔrsmXYZ	ΔrsmAEXYZ	Group	p value
		LuxR2-GFP					Pf-5/ΔgacA	<0.0001		LuxR2*-GFP					Pf-5/ΔgacA	0.6028
	RLU	16905	5211	17872	5266	9322	Pf-5/ΔgacA(gacA)	0.0334	RLU	5221	5163	5286	5281	5258	Pf-5/ΔgacA(gacA)	0.3541
		16867	5189	17157	5309	9307	Pf-5/ΔrsmXYZ	<0.0001		5294	5228	5188	5183	5193	Pf-5/ΔrsmXYZ	0.5854
		16951	5236	17518	5170	9413	Pf-5/ΔrsmAEXYZ	<0.0001		5217	5182	5005	5121	5104	Pf-5/ΔrsmAEXYZ	0.9015
	OD600	2.049	2.242	2.376	2.369	1.009	ΔgacA/ΔgacA(gacA)	<0.0001	OD600	2.209	2.227	2.246	2.317	2.168	ΔgacA/ΔgacA(gacA)	0.9875
		2.059	2.248	2.374	2.359	1.014	ΔgacA/ΔrsmXYZ	>0.9999		2.227	2.317	2.375	2.31	2.164	ΔgacA/ΔrsmXYZ	>0.9999
		2.111	2.2781	2.239	2.382	1.014	ΔgacA/ΔrsmAEXYZ	<0.0001		2.241	2.349	2.2	2.339	2.165	ΔgacA/ΔrsmAEXYZ	0.9723
	RLU/OD600	5992.68	260.928	5574.92	270.156	4654.11	ΔgacA(gacA)/ΔrsmXYZ	<0.0001	RLU/OD600	269.353	241.132	293.856	282.693	291.513	ΔgacA(gacA)/ΔrsmXYZ	0.9902
		5932.98	239.324	5267.9	278.932	4591.72	ΔgacA(gacA)/ΔrsmAEXYZ	0.0001		288.729	249.029	226.105	230.303	250.462	ΔgacA(gacA)/ΔrsmAEXYZ	0.8135
		5885.36	311.224	5802.14	269.941	4818.54	ΔrsmXYZ/ΔrsmAEXYZ	<0.0001		307.898	278.842	217.273	253.955	266.513	ΔrsmXYZ/ΔrsmAEXYZ	0.9669
		Negative control
		4626
		4651
		4527

## Sheet: Fig.6
Fig.6A-D
Fig.6E													Fig.6F
	RsmA-luxR1 5'UTR				RsmA-luxR2 5'UTR				RsmA-dnaG 5'UTR					RsmA-RsmX				RsmA-RsmY				RsmA-RsmZ
	luxR1 5'UTR Concentration (μM)	Response	Err-Values		luxR2 5'UTR Concentration (μM)	Response	Err-Values		dnaG 5'UTR Concentration (μM)	Response	Err-Values			RsmX Concentration (μM)	Response	Err-Values		RsmY Concentration (μM)	Response	Err-Values		RsmZ Concentration (μM)	Response	Err-Values
	7.6294e-11	-0.24365	0.391132		1.5259e-11	0.476498	0.132639		6.104e-12	-0.972916	0.936608			4.57764e-08	0.0497552	0.242199		3.8147e-10	0.142348	0.0304615		9.42993e-09	0.0747049	0.271698
	1.52588e-10	-0.463275	0.229181		3.0518e-11	-0.635415	0.476483		1.2207e-11	-0.269541	0.140582			9.15527e-08	0.225312	0.179822		7.62939e-10	0.00970922	0.0215805		1.88599e-08	0.387341	0.300452
	3.05176e-10	0.236977	0.165883		6.1035e-11	0.0715739	0.401318		2.4414e-11	1.27505	0.288204			1.83105e-07	0.171801	0.0424366		1.52588e-09	-0.0493902	0.153163		3.77197e-08	0.0371652	0.240808
	6.10352e-10	0.304803	0.171439		1.2207e-10	0.353619	0.27231		4.8828e-11	0.490645	0.368681			3.66211e-07	0.648399	0.1914		3.05176e-09	-0.0210568	0.0708297		7.54395e-08	-0.128764	0.184555
	1.2207e-09	-0.193275	0.163606		2.44141e-10	-0.555917	0.101912		9.7656e-11	0.49641	0.343978			7.32422e-07	0.568705	0.0497383		6.10352e-09	0.0927464	0.134557		1.50879e-07	-0.399257	0.158658
	4.88281e-09	0.19757	0.423375		4.88281e-10	-0.507398	0.0877868		1.95312e-10	-1.41992	0.239808			2.92969e-06	0.709467	0.0434777		1.2207e-08	0.0929054	0.160324		3.01758e-07	0.0328097	0.0989922
	9.76563e-09	0.0215106	0.239691		9.76562e-10	-0.545752	0.414035		3.90625e-10	-0.0718904	0.22892			5.85938e-06	1.01323	0.0507108		4.88281e-08	-0.0928748	0.0396152		6.03516e-07	0.0723298	0.0929553
	1.95313e-08	0.167646	0.400787		1.95313e-09	-1.01273	0.231296		7.8125e-10	-0.570657	0.679539			1.17188e-05	0.768391	0.0499448		9.76563e-08	-0.0253284	0.0756466		1.20703e-06	0.143778	0.0721547
	3.90625e-08	-0.739866	0.143167		3.90625e-09	-1.15962	0.41793		1.5625e-09	0.484828	0.155233			2.34375e-05	0.922163	0.217512		1.95313e-07	-0.144161	0.0507155		2.41406e-06	0.0994498	0.0863893
	7.8125e-08	-0.193714	0.24699		7.8125e-09	-1.34135	0.484237		3.125e-09	0.89991	0.296902			4.6875e-05	1.08632	0.0689411		3.90625e-07	0.0139082	0.112048		4.82813e-06	0.476241	0.0475689
	1.5625e-07	-1.02195	0.0326844		1.5625e-08	-1.51027	0.116137		6.25e-09	-0.189273	0.271445			0.0001875	0.834151	0.271392		7.8125e-07	-0.0214853	0.0464434		9.65625e-06	0.469959	0.276944
	3.125e-07	-1.38842	0.568847		6.25e-08	-2.05102	0.231166		1.25e-08	-0.644398	0.359044			0.000375	1.0521	0.0788232		1.5625e-06	0.245944	0.051495		1.93125e-05	0.510804	0.212833
	2.5e-06	-3.17587	0.330032		2.5e-07	-1.82001	0.191995		2.5e-08	-0.478894	0.341157			0.00075	1.05516	0.0513881		3.125e-06	0.122184	0.0641024		3.8625e-05	1.02044	0.329764
					5e-07	-1.71288	0.0442323		5e-08	0.302466	0.495788			0.0015	1.22565	0.173998		1.25e-05	0.465053	0.0610869		7.725e-05	0.805828	0.449313
									1e-07	-1.75265	0.474924
									2e-07	-0.455079	0.639136
Fig.6G
	RsmE-luxR1 5'UTR				RsmE-luxR2 5'UTR				RsmE-dnaG 5'UTR				His6-luxR1 5'UTR				His6-luxR2 5'UTR
	luxR1 5'UTR Concentration (μM)	Response	Err-Values		luxR2 5'UTR Concentration (μM)	Response	Err-Values		dnaG 5'UTR Concentration (μM)	Response	Err-Values		luxR1 5'UTR Concentration (μM)	Response	Err-Values		luxR2 5'UTR Concentration (μM)	Response	Err-Values
	1.52588e-10	0.581984	1.2413		6.10352e-10	0.319839	0.514605		7.6294e-11	0.486028	0.203267		7.6294e-11	0.718008	0.539358		7.6294e-11	-0.343694	0.687639
	3.05176e-10	2.02138	0.944361		2.44141e-09	1.20448	0.594599		1.52588e-10	0.12008	0.118194		1.52588e-10	0.490636	0.987694		1.52588e-10	0.299475	1.13592
	6.10352e-10	-0.428799	1.36625		4.88281e-09	0.674898	0.934945		3.05176e-10	-0.842834	0.280935		3.05176e-10	0.130053	0.729477		3.05176e-10	1.41224	0.569617
	1.2207e-09	0.466802	0.992616		9.76563e-09	-0.00593146	0.639945		6.10352e-10	0.176354	0.394466		6.10352e-10	-0.418623	0.329298		6.10352e-10	-0.403342	0.399291
	2.44141e-09	-1.08691	0.456032		1.95313e-08	-1.04312	0.403137		1.2207e-09	0.0571308	0.377284		1.2207e-09	1.56362	0.402165		1.2207e-09	0.781387	1.73722
	4.88281e-09	-0.0255022	0.695837		3.90625e-08	-1.32903	0.838378		2.44141e-09	0.100438	0.112762		2.44141e-09	1.22167	0.264738		2.44141e-09	-0.818629	0.475473
	9.76563e-09	0.217022	1.47397		7.8125e-08	-0.328333	0.623475		4.88281e-09	0.00818186	0.19524		4.88281e-09	-0.872231	0.709707		4.88281e-09	-0.248682	0.968102
	1.95313e-08	-1.08155	0.672929		1.5625e-07	-0.957107	0.157906		9.76563e-09	-0.588436	0.25797		9.76563e-09	-0.3279	1.17299		9.76563e-09	-0.458843	1.45901
	3.90625e-08	-1.05012	0.868557		3.125e-07	-2.55044	0.433138		1.95313e-08	-1.21599	0.294022		1.95313e-08	-4.2981	0.80942		1.95313e-08	-0.319685	1.28986
	7.8125e-08	-1.82424	0.830805		6.25e-07	-2.21829	0.194436		3.90625e-08	-0.431322	0.302542		3.90625e-08	1.03119	0.300408		3.90625e-08	-1.04931	0.589264
	1.5625e-07	-1.56505	0.957434		1.25e-06	-2.32714	0.60113		7.8125e-08	-0.69702	0.357948		7.8125e-08	0.120078	0.733737		7.8125e-08	2.10117	0.866064
	3.125e-07	-1.74919	0.425028		2.5e-06	-5.06994	0.448499		1.5625e-07	-0.518287	0.158554		1.5625e-07	1.14961	0.478596		1.5625e-07	-0.664013	0.534895
	6.25e-07	-3.03441	0.981871		5e-06	-5.68639	0.734907		3.125e-07	-0.321099	0.131213		3.125e-07	-0.356835	1.44284		3.125e-07	1.63341	0.280015
	1.25e-06	-6.68654	0.586599						6.25e-07	-0.376175	0.0812546		6.25e-07	0.932738	0.399136		6.25e-07	0.161627	0.607976
	2.5e-06	-9.96693	0.321467						1.25e-06	-0.259646	0.120109		1.25e-06	0.459334	0.808034		1.25e-06	-0.553047	0.876722
	5e-06	-9.99736	0.300055						2.5e-06	1.14343	0.132525		2.5e-06	-0.79429	0.754506		2.5e-06	-0.127064	0.854165
Fig.6H
	RsmE-RsmX				RsmE-RsmY				RsmE-RsmZ
	RsmX Concentration (μM)	Response	Err-Values		RsmY Concentration (μM)	Response	Err-Values		RsmZ Concentration (μM)	Response	Err-Values
	4.71497e-09	-0.0946959	0.0115354		1.33362e-08	-0.214575	0.200559		4.27246e-09	0.0364996	0.0113519
	1.88599e-08	-0.0822535	0.0144561		5.33447e-08	-0.0291678	0.162992		8.54492e-09	0.0165216	0.0075691
	3.77197e-08	-0.128527	0.0651445		1.06689e-07	0.0227561	0.21526		1.70898e-08	0.0770895	0.0297045
	7.54395e-08	0.0707356	0.0187827		2.13379e-07	-0.0373706	0.0820837		3.41797e-08	0.0620722	0.0112468
	1.50879e-07	0.0358192	0.0074946		4.26758e-07	0.00468046	0.0242745		6.83594e-08	-0.0268735	0.0213772
	3.01758e-07	0.198538	0.0178392		8.53516e-07	0.12086	0.0674958		1.36719e-07	-0.0393739	0.0185376
	6.03516e-07	0.091449	0.0088844		1.70703e-06	0.142881	0.0533537		2.73438e-07	0.0650231	0.0292815
	1.20703e-06	0.322692	0.0199022		3.41406e-06	0.44184	0.0441537		5.46875e-07	-0.121258	0.0518202
	4.82813e-06	0.315641	0.0022573		6.82813e-06	0.229762	0.0188366		1.09375e-06	-0.00239912	0.0187028
	9.65625e-06	0.650052	0.0312449		1.36563e-05	0.325877	0.0482605		2.1875e-06	0.0132969	0.0373516
	3.8625e-05	0.699861	0.0655989		2.73125e-05	0.637613	0.0224119		4.375e-06	0.0435497	0.0270517
	7.725e-05	1.01869	0.0942462		5.4625e-05	0.613043	0.101397		8.75e-06	0.386185	0.0263425
	0.0001545	1.00379	0.0425912		0.00010925	0.647918	0.267352		1.75e-05	0.202598	0.0408938
					0.0002185	1.15506	0.325317		3.5e-05	0.529049	0.286863
									0.00014	0.794028	0.0490378

## Sheet: Fig.7
																	Group	p value																		Group	p value
																	Pf-5/ΔluxR1	<0.0001								y = 4.1572x - 42.903										Pf-5/ΔluxR1/2	<0.0001
																	Pf-5/ΔluxR1(pIPTG-luxR1)	0.0334																		Pf-5/ΔluxR1/2 (pIPTG-luxR1)	0.0159
							y = 4.1572x - 42.903										Pf-5/ΔluxR2	<0.0001		Fig. 7C	Peak Area				Fig. 7D	Concentration (ug/mL)			OD600			ug/mL·OD600				Pf-5/ΔluxR1/2 (pIPTG-luxR1)	<0.0001
																	Pf-5/ΔluxR2(pIPTG-luxR2)	<0.0001		Pf-5	7339.4	7721.3	7134.7		Pf-5	1775.79	1867.65	1726.55	2.818	2.808	2.811	6.30159	6.65118	6.14211		Pf-5/ΔluxR1 (p-luxR1)	<0.0001
Fig. 7A	Peak Area					Fig. 7B	Concentration (ug/mL)			OD600			ug/mL·OD600				ΔluxR1/ΔluxR1(pIPTG-luxR1)	<0.0001		ΔluxR1/2	240.385	241.794	0		ΔluxR1/2	68.1439	68.4829	10.3202	2.803	2.815	2.789	0.243111	0.243278	0.0370031		Pf-5/ΔluxR1/2 (pIPTG-luxR2, np-luxR1)	<0.0001
Pf-5	7098.1	7621.4	7634.6			Pf-5	1717.74	1843.62	1846.8	2.794	2.758	2.768	6.14797	6.68463	6.67195		ΔluxR1/ΔluxR2	>0.9999		ΔluxR1/2 (pIPTG-luxR1)	3081	6102.4	6060.3		ΔluxR1/2 (pIPTG-luxR1)	751.444	1478.23	1468.1	2.797	2.79	2.824	2.68661	5.29832	5.19867		Pf-5/ΔluxR1/2 (pIPTG-luxR2, p-luxR1)	<0.0001
∆luxR1	0	0	0			∆luxR1	10.3202	10.3202	10.3202	2.764	2.782	2.771	0.0373378	0.0370962	0.0372435		ΔluxR1/ΔluxR2(pIPTG-luxR2)	<0.0001		ΔluxR1/2 (pIPTG-luxR2)	0	0	0		ΔluxR1/2 (pIPTG-luxR2)	10.3202	10.3202	10.3202	2.804	2.785	2.798	0.0368052	0.0370563	0.0368841		ΔluxR1/2/ΔluxR1/2 (pIPTG-luxR1)	<0.0001
∆luxR1 (pIPTG-luxR1)	5769.96	6300.8	7045.69			∆luxR1 (pIPTG-luxR1)	1398.26	1525.96	1705.14	2.795	2.747	2.793	5.00273	5.55499	6.10504		ΔluxR1(pIPTG-luxR1)/ΔluxR2	<0.0001		ΔluxR1/2 (p-luxR1)	0	0	0		ΔluxR1/2 (p-luxR1)	10.3202	10.3202	10.3202	2.794	2.815	2.822	0.0369369	0.0366613	0.0365704		ΔluxR1/2/ΔluxR1/2 (pIPTG-luxR2)	>0.9999
∆luxR2	0	0	0			∆luxR2	10.3202	10.3202	10.3202	2.818	2.762	2.808	0.0366223	0.0373648	0.0367527		ΔluxR1(pIPTG-luxR1)/ΔluxR2(pIPTG-luxR2)	0.0006		ΔluxR1/2 (pIPTG-luxR2, np-luxR1)	0	0	0		ΔluxR1/2 (pIPTG-luxR2, np-luxR1)	10.3202	10.3202	10.3202	2.817	2.772	2.809	0.0366353	0.03723	0.0367396		ΔluxR1/2/ΔluxR1/2 (p-luxR1)	>0.9999
∆luxR2 (pIPTG-luxR2)	4199.02	4091.16	4898.26			∆luxR2 (pIPTG-luxR2)	1020.38	994.434	1188.58	2.747	2.769	2.775	3.71452	3.59131	4.28317		ΔluxR2/ΔluxR2(pIPTG-luxR2)	<0.0001		ΔluxR1/2 (pIPTG-luxR2, p-luxR1)	2471.29	2816.59	3477.93		ΔluxR1/2 (pIPTG-luxR2, p-luxR1)	604.78	687.841	846.923	2.811	2.808	2.767	2.15148	2.44957	3.0608		ΔluxR1/2/ΔluxR1/2 (pIPTG-luxR2, np-luxR1)	>0.9999
																																				ΔluxR1/2/ΔluxR1/2 (pIPTG-luxR2, p-luxR1)	0.0035
Fig. 7E	12 h									24 h									36 h																	ΔluxR1/2 (pIPTG-luxR1)/ΔluxR1/2 (pIPTG-luxR2)	<0.0001
	Pf-5			ΔluxR2			ΔluxR2 (p-luxR2)			Pf-5			ΔluxR2			ΔluxR2 (p-luxR2)			Pf-5			ΔluxR2			ΔluxR2 (p-luxR2)											ΔluxR1/2 (pIPTG-luxR1)/ΔluxR1/2 (p-luxR1)	<0.0001
OD600	1.841	1.832	1.823	1.814	1.825	1.811	1.831	1.814	1.821	2.011	2.044	2.017	2.009	2.025	2.034	2.012	2.017	2.023	2.277	2.268	2.289	2.279	2.286	2.271	2.299	2.301	2.281									ΔluxR1/2 (pIPTG-luxR1)/ΔluxR1/2 (pIPTG-luxR2, np-luxR1)	<0.0001
OD420	3.448	3.912	3.344	2.608	2.983	2.967	3.606	3.921	3.799	3.49	3.224	3.276	2.103	2.369	1.826	3.276	2.823	2.986	3.397	3.072	3.885	2.31	2.134	2.571	3.156	3.291	3.627									ΔluxR1/2 (pIPTG-luxR1)/ΔluxR1/2 (pIPTG-luxR2, p-luxR1)	0.0258
OD550	0.178	0.18	0.176	0.174	0.176	0.171	0.179	0.182	0.19	0.183	0.184	0.182	0.189	0.184	0.185	0.188	0.179	0.185	0.179	0.184	0.175	0.188	0.186	0.187	0.185	0.191	0.183									ΔluxR1/2 (pIPTG-luxR2)/ΔluxR1/2 (p-luxR1)	>0.9999
Time (min)	5.25	5.17	4.42	10	10	10	5	5.68	5.75	5.75	5.68	5.42	10	10	10	6.17	5.92	6	5.68	5.85	5.75	10	10	10	6.17	6.25	6.42									ΔluxR1/2 (pIPTG-luxR2)/ΔluxR1/2 (pIPTG-luxR2, np-luxR1)	>0.9999
β-galactosidase activity of luxR1 (Miller units)	649.026	759.547	753.569	253.969	293.151	294.616	719.334	699.276	662.13	548.246	499.917	541.065	176.431	202.173	147.714	474.785	420.371	438.664	476.868	414.537	543.811	173.848	158.224	197.6	399.335	411.195	451.618									ΔluxR1/2 (pIPTG-luxR2)/ΔluxR1/2 (pIPTG-luxR2, p-luxR1)	0.0021
Miller units=1000*(OD420-1.75*OD550)/(OD600*0.5*min), 0.5 represents the volume of bacterial culture (500 μL) taken for assays.																																				ΔluxR1/2 (p-luxR1)/ΔluxR1/2 (pIPTG-luxR2, np-luxR1)	>0.9999
	12 h	Group	p value							24 h	Group	p value							36 h	Group	p value															ΔluxR1/2 (p-luxR1)/ΔluxR1/2 (pIPTG-luxR2, p-luxR1)	0.0021
		Pf-5/ΔluxR2	<0.0001								Pf-5/ΔluxR2	<0.0001								Pf-5/ΔluxR2	0.0003															ΔluxR1/2 (pIPTG-luxR2, np-luxR1)/ΔluxR1/2 (pIPTG-luxR2, p-luxR1)	0.0021
		Pf-5/ΔluxR2(p-luxR2)	0.7193								Pf-5/ΔluxR2(p-luxR2)	0.0196								Pf-5/ΔluxR2(p-luxR2)	0.288
		ΔluxR2/ΔluxR2(p-luxR2)	<0.0001								ΔluxR2/ΔluxR2(p-luxR2)	<0.0001								ΔluxR2/ΔluxR2(p-luxR2)	0.001
Fig. 7F	12 h						24 h						36 h
	CTluxR1	CTgyrB	ΔCT	X̄ΔCT	ΔΔCT	2-ΔΔCT	CTluxR1	CTgyrB	ΔCT	X̄ΔCT	ΔΔCT	2-ΔΔCT	CTluxR1	CTgyrB	ΔCT	X̄ΔCT	ΔΔCT	2-ΔΔCT
Pf-5	19.514	20.817	-1.303	-1.23533	-0.0676667	1.04802	19.858	21.009	-1.151	-1.23667	0.0856667	0.942349	20.014	21.142	-1.128	-1.00343	-0.124567	1.09018
	19.636	20.797	-1.161		0.0743333	0.949781	19.767	20.922	-1.155		0.0816667	0.944965	19.9577	20.958	-1.0003		0.00313333	0.99783
	19.447	20.689	-1.242		-0.00666667	1.00463	19.533	20.937	-1.404		-0.167333	1.12298	19.865	20.747	-0.882		0.121433	0.919274
ΔluxR2	21.515	20.577	0.938		2.17333	0.221698	22.145	20.857	1.288		2.52467	0.17378	21.768	21.055	0.713		1.71643	0.3043
	21.146	20.617	0.529		1.76433	0.294363	22.568	20.798	1.77		3.00667	0.124424	21.653	20.617	1.036		2.03943	0.243259
	21.769	20.774	0.995		2.23033	0.213109	22.784	20.911	1.873		3.10967	0.11585	22.014	21.165	0.849		1.85243	0.276925
ΔluxR2 (p-luxR2)	19.111	20.717	-1.606		-0.370667	1.29295	19.654	21.035	-1.381		-0.144333	1.10522	19.863	21.002	-1.139		-0.135567	1.09852
	19.572	20.759	-1.187		0.0483333	0.967053	19.712	21.001	-1.289		-0.0523333	1.03694	19.799	20.755	-0.956		0.0474333	0.967656
	18.91	20.707	-1.797		-0.561667	1.47597	19.431	20.875	-1.444		-0.207333	1.15455	20.004	20.695	-0.691		0.312433	0.805282
	12 h	Group	p value				24 h	Group	p value				36 h	Group	p value
		Pf-5/ΔluxR2	0.0023					Pf-5/ΔluxR2	<0.0001					Pf-5/ΔluxR2	0.0003
		Pf-5/ΔluxR2(p-luxR2)	0.2059					Pf-5/ΔluxR2(p-luxR2)	0.2999					Pf-5/ΔluxR2(p-luxR2)	0.8473
		ΔluxR2/ΔluxR2(p-luxR2)	0.0005					ΔluxR2/ΔluxR2(p-luxR2)	<0.0001					ΔluxR2/ΔluxR2(p-luxR2)	0.0004
Fig. 7G		12 h							24 h
		RLU			OD600					RLU			OD600
	Pf-5 (pluxR1-GFP)	13463	13775	13695	2.722	2.711	2.765		Pf-5 (pluxR1-GFP)	24455	23512	23577	2.813	2.716	2.804
	Pf-5 (pluxR1ΔP1-2-GFP)	8759	8769	8669	2.659	2.678	2.649		Pf-5 (pluxR1ΔP1-2-GFP)	11869	12127	12084	2.788	2.818	2.782
	ΔluxR2 (pluxR1-GFP)	8977	8958	8952	2.783	2.779	2.669		ΔluxR2 (pluxR1-GFP)	11733	11809	11882	2.71	2.793	2.791
	ΔluxR2 (p-luxR2, pluxR1-GFP)	13530	13575	13777	2.789	2.77	2.781		ΔluxR2 (p-luxR2, pluxR1-GFP)	23857	23851	23681	2.636	2.651	2.691
	Negative control	8013	8125	8072					Negative control	11123	11305	11452
		12 h			Group	p value				24 h			Group	p value
	Pf-5 (pluxR1-GFP)	2002.2	2084.1	2033.63	Pf-5 (pluxR1-GFP)/Pf-5 (pluxR1ΔP1-2-GFP)	<0.0001			Pf-5 (pluxR1-GFP)	4739.42	4494.48	4324.18	Pf-5 (pluxR1-GFP)/Pf-5 (pluxR1ΔP1-2-GFP)	<0.0001
	Pf-5 (pluxR1ΔP1-2-GFP)	280.557	240.478	225.368	Pf-5 (pluxR1-GFP)/ΔluxR2 (pluxR1-GFP)	<0.0001			Pf-5 (pluxR1ΔP1-2-GFP)	267.575	291.696	227.175	Pf-5 (pluxR1-GFP)/ΔluxR2 (pluxR1-GFP)	<0.0001
	ΔluxR2 (pluxR1-GFP)	346.389	299.748	329.712	Pf-5 (pluxR1-GFP)/ΔluxR2 (p-luxR2, pluxR1-GFP)	0.5351			ΔluxR2 (pluxR1-GFP)	225.092	180.451	154.067	Pf-5 (pluxR1-GFP)/ΔluxR2 (p-luxR2, pluxR1-GFP)	0.3685
	ΔluxR2 (p-luxR2, pluxR1-GFP)	1978.13	1967.51	2051.42	Pf-5 (pluxR1ΔP1-2-GFP) vs. ΔluxR2 (pluxR1-GFP)	0.1159			ΔluxR2 (p-luxR2, pluxR1-GFP)	4830.8	4732.55	4544.41	Pf-5 (pluxR1ΔP1-2-GFP) vs. ΔluxR2 (pluxR1-GFP)	0.8884
					Pf-5 (pluxR1ΔP1-2-GFP)/ΔluxR2 (p-luxR2, pluxR1-GFP)	<0.0001							Pf-5 (pluxR1ΔP1-2-GFP)/ΔluxR2 (p-luxR2, pluxR1-GFP)	<0.0001
					ΔluxR2 (pluxR1-GFP)/ΔluxR2 (p-luxR2, pluxR1-GFP)	<0.0001							ΔluxR2 (pluxR1-GFP)/ΔluxR2 (p-luxR2, pluxR1-GFP)	<0.0001
Fig. 7H	12 h									24 h									36 h
	Pf-5			ΔluxR1			ΔluxR1 (p-luxR1)			Pf-5			ΔluxR1			ΔluxR1 (p-luxR1)			Pf-5			ΔluxR1			ΔluxR1 (p-luxR1)
OD600	1.871	1.864	1.855	1.862	1.859	1.87	1.824	1.835	1.844	1.958	1.968	1.982	1.997	1.968	1.981	2.011	2.014	1.989	2.304	2.311	2.297	2.3	2.292	2.285	2.311	2.295	2.32
OD420	3.911	3.786	3.62	2.275	2.151	2.135	3.56	3.337	3.456	3.494	3.525	3.811	2.204	2.295	2.212	3.673	3.792	3.819	4.235	3.952	3.994	2.144	1.754	1.588	3.928	3.826	3.889
OD550	0.188	0.186	0.177	0.186	0.18	0.175	0.177	0.184	0.176	0.181	0.179	0.186	0.187	0.19	0.188	0.189	0.184	0.184	0.174	0.173	0.183	0.178	0.187	0.182	0.177	0.189	0.174
Time (min)	5.17	4.68	5.085	10	10	10	5.25	5.34	5.17	5.68	5.34	5.59	10	10	10	4.68	4.92	5.068	5.5	5.25	5.34	10	10	10	4.68	4.765	4.25
β-galactosidase activity of ofaA (Miller units)	740.613	793.372	701.869	209.398	197.526	195.588	678.832	615.375	660.409	571.374	611.231	629.187	187.957	199.441	190.106	710.25	700.382	693.832	620.344	601.554	599.015	159.348	124.498	111.116	669.087	639.238	727.079
	12 h	Group	p value							24 h	Group	p value							36 h	Group	p value
		Pf-5/ΔluxR1	<0.0001								Pf-5/ΔluxR1	<0.0001								Pf-5/ΔluxR1	<0.0001
		Pf-5/ΔluxR1(p-luxR1)	0.0298								Pf-5/ΔluxR1(p-luxR1)	0.0014								Pf-5/ΔluxR1(p-luxR1)	0.0622
		ΔluxR1/ΔluxR1(p-luxR1)	<0.0001								ΔluxR1/ΔluxR1(p-luxR1)	<0.0001								ΔluxR1/ΔluxR1(p-luxR1)	<0.0001
Fig. 7I
	12 h						24 h						36 h
	CTofaA	CTgyrB	ΔCT	X̄ΔCT	ΔΔCT	2-ΔΔCT	CTofaA	CTgyrB	ΔCT	X̄ΔCT	ΔΔCT	2-ΔΔCT	CTofaA	CTgyrB	ΔCT	X̄ΔCT	ΔΔCT	2-ΔΔCT
Pf-5	19.568	20.778	-1.21	-1.5	0.29	0.817902	19.625	20.797	-1.172	-1.257	0.085	0.942785	19.214	20.597	-1.383	-1.66867	0.285667	0.820362
	19.017	20.577	-1.56		-0.06	1.04247	19.333	20.421	-1.088		0.169	0.889459	19.468	21.014	-1.546		0.122667	0.918488
	19.167	20.897	-1.73		-0.23	1.17283	19.025	20.536	-1.511		-0.254	1.19251	18.956	21.033	-2.077		-0.408333	1.32715
ΔluxR1	22.124	21.006	1.118		2.618	0.162893	23.021	21.015	2.006		3.263	0.104169	21.997	20.968	1.029		2.69767	0.154142
	22.354	20.984	1.37		2.87	0.136787	23.541	21.022	2.519		3.776	0.072998	21.556	20.367	1.189		2.85767	0.137961
	22.679	20.768	1.911		3.411	0.0940127	23.779	20.773	3.006		4.263	0.0520846	21.545	20.668	0.877		2.54567	0.171269
ΔluxR1 (p-luxR1)	19.687	21.147	-1.46		0.04	0.972655	19.787	21.136	-1.349		-0.092	1.06585	18.746	21.023	-2.277		-0.608333	1.5245
	19.025	20.985	-1.96		-0.46	1.37554	19.221	20.968	-1.747		-0.49	1.40444	18.992	20.877	-1.885		-0.216333	1.16178
	19.114	20.963	-1.849		-0.349	1.27368	18.887	20.578	-1.691		-0.434	1.35097	18.81	21.022	-2.212		-0.543333	1.45734
	12 h	Group	p value				24 h	Group	p value				36 h	Group	p value
		Pf-5/ΔluxR1	0.0013					Pf-5/ΔluxR1	0.0005				Pf-5/ΔluxR1	0.0035
		Pf-5/ΔluxR1(p-luxR1)	0.3567					Pf-5/ΔluxR1(p-luxR1)	0.1319				Pf-5/ΔluxR1(p-luxR1)	0.1318
		ΔluxR1/ΔluxR1(p-luxR1)	0.0004					ΔluxR1/ΔluxR1(p-luxR1)	0.0001				ΔluxR1/ΔluxR1(p-luxR1)	0.0006
	Fig. 7J		12 h							24 h
			RLU			OD600					RLU			OD600
		Pf-5 (pofaABC-GFP)	13239	13407	14324	2.621	2.66	2.689		Pf-5 (pluxR1-GFP)	25326	25600	25486	2.604	2.582	2.636
		Pf-5 (pofaABCΔP4-GFP)	9477	9248	9212	2.689	2.698	2.783		Pf-5 (pluxR1ΔP1-2-GFP)	12411	12345	12716	2.791	2.826	2.839
		ΔluxR1 (pofaABC-GFP)	9128	9076	9140	2.783	2.669	2.689		ΔluxR2 (pluxR1-GFP)	12303	12406	12478	2.784	2.799	2.727
		ΔluxR1 (p-luxR1, pofaABC-GFP)	14183	13820	12925	2.771	2.669	2.669		ΔluxR2 (p-luxR2, pluxR1-GFP)	24904	24728	24552	2.778	2.799	2.714
		Negative control	8013	8125	8072					Negative control	11123	11305	11452
			12 h			Group	p value				24 h			Group	p value
		Pf-5 (pofaABC-GFP)	1993.9	1985.71	2325.03	Pf-5 (pofaABC-GFP)/Pf-5 (pofaABCΔP4-GFP)	<0.0001			Pf-5 (pofaABC-GFP)	5454.3	5536.41	5323.98	Pf-5 (pofaABC-GFP)/Pf-5 (pofaABCΔP4-GFP)	<0.0001
		Pf-5 (pofaABCΔP4-GFP)	544.44	416.234	409.63	Pf-5 (pofaABC-GFP)/ΔluxR1(pofaABC-GFP)	<0.0001			Pf-5 (pofaABCΔP4-GFP)	461.483	368.011	445.227	Pf-5 (pofaABC-GFP)/ΔluxR1(pofaABC-GFP)	<0.0001
		ΔluxR1 (pofaABC-GFP)	400.647	356.313	397.174	Pf-5 (pofaABC-GFP)/ΔluxR1(p-luxR1, pofaABC-GFP)	0.9851			ΔluxR1 (pofaABC-GFP)	423.851	393.355	376.238	Pf-5 (pofaABC-GFP)/ΔluxR1(p-luxR1, pofaABC-GFP)	<0.0001
		ΔluxR1 (p-luxR1, pofaABC-GFP)	2226.63	2133.76	1818.28	Pf-5 (pofaABCΔP4-GFP)/ΔluxR1(pofaABC-GFP)	0.9325			ΔluxR1 (p-luxR1, pofaABC-GFP)	4960.76	4795.64	4826.82	Pf-5 (pofaABCΔP4-GFP)/ΔluxR1(pofaABC-GFP)	0.9688
						Pf-5 (pofaABCΔP4-GFP)/ΔluxR1(p-luxR1, pofaABC-GFP)	<0.0001							Pf-5 (pofaABCΔP4-GFP)/ΔluxR1(p-luxR1, pofaABC-GFP)	<0.0001
						ΔluxR1(pofaABC-GFP)/ΔluxR1(p-luxR1, pofaABC-GFP)	<0.0001							ΔluxR1(pofaABC-GFP)/ΔluxR1(p-luxR1, pofaABC-GFP)	<0.0001
Fig. 7K and Fig. 7N									Fig. 7L	LuxR2-luxR1 promoter				LuxR1-luxR2 promoter				His6-luxR1 promoter				LuxR2-luxR1ΔP1-2 promoter
										LuxR2 Concentration (μM)	Response	Err-Values		LuxR1 Concentration (μM)	Response	Err-Values		His6 Concentration (μM)	Response	Err-Values		LuxR2 Concentration (μM)	Response	Err-Values
										2.80762e-09	2.2678	0.794848		7.6294e-11	-0.967592	0.514882		7.6294e-11	0.80329	1.26829		7.6294e-11	0.780095	3.22838
										5.61523e-09	0.483261	0.643474		1.52588e-10	-0.544698	0.125738		1.52588e-10	0.0734989	1.19881		1.52588e-10	2.62452	1.42097
										1.12305e-08	1.48452	2.52086		3.05176e-10	0.941181	0.430883		3.05176e-10	-0.761535	0.311168		3.05176e-10	0.867397	0.227534
										2.24609e-08	0.95393	0.417516		6.10352e-10	0.0122873	0.285129		6.10352e-10	-0.596562	0.677971		6.10352e-10	-1.92788	0.833229
										4.49219e-08	-1.95829	0.527358		1.2207e-09	-1.00334	0.146006		1.2207e-09	-0.541724	0.698438		1.2207e-09	1.51572	1.88308
										8.98438e-08	2.08977	0.702619		2.44141e-09	-0.154201	0.381599		2.44141e-09	0.70752	0.742791		2.44141e-09	-1.89946	1.59216
										1.79688e-07	-0.901123	0.852734		4.88281e-09	1.2454	0.105292		4.88281e-09	0.455423	0.4344		4.88281e-09	-1.97748	1.07331
										3.59375e-07	-2.42888	0.881196		9.76563e-09	0.109321	0.199715		9.76563e-09	0.470659	0.93443		9.76563e-09	-1.82271	1.49807
										7.1875e-07	0.435779	1.79488		1.95313e-08	-0.455607	0.0871818		1.95313e-08	0.105782	0.243849		1.95313e-08	3.75063	1.86916
										1.4375e-06	-1.70285	0.578006		3.90625e-08	0.451728	0.0442309		3.90625e-08	-0.735875	0.462716		3.90625e-08	-1.19644	1.17816
										2.875e-06	0.382089	0.627144		7.8125e-08	0.241473	0.28041		7.8125e-08	0.613327	0.554236		7.8125e-08	0.53772	1.66186
										5.75e-06	2.77215	1.56603		1.5625e-07	0.238231	0.167435		1.5625e-07	0.239239	0.293753		1.5625e-07	0.862168	2.43687
										2.3e-05	6.59388	1.43901		3.125e-07	-0.12027	0.354002		3.125e-07	0.768454	1.5499		3.125e-07	3.43757	1.60291
										4.6e-05	7.68327	1.67838		6.25e-07	0.0635059	0.299957		6.25e-07	1.05051	0.274483		6.25e-07	0.538757	0.70735
										9.2e-05	9.87268	4.3215		1.25e-06	-0.08013	0.157014		1.25e-06	0.453541	1.16581		1.25e-06	2.66398	0.116212
																		2.5e-06	0.455575	0.684639		2.5e-06	2.62707	0.0816596
Fig. 7M	IP/input (%)=2^ΔCT*100%
	CTInput	X̄CTInput	CTR1	CTR2	CTR3	CTR4	ΔCTR1	ΔCTR2	ΔCTR3	ΔCTR4	IP/input (%)
Pf-5 (pME6015-GFP)	11.5154	11.7609	12.6355	12.4948	12.8934	12.6058	-0.874618	-0.733922	-1.13253	-0.844952	54.5398	60.1267	45.6115	55.6729
	11.7742		12.0921	12.4472	12.7139	12.5202	-0.33125	-0.686353	-0.953043	-0.75938	79.4848	62.1423	51.6542	59.075
	11.7768		12.2825	12.0186	12.8527	12.9157	-0.521654	-0.257707	-1.09186	-1.15486	69.6573	83.6416	46.9158	44.9108
	11.9771		12.4246	12.0942	12.4919	12.2396	-0.663726	-0.333382	-0.730998	-0.478754	63.1246	79.3674	60.2487	71.7597
Pf-5 (pME6015-luxR2-GFP)	17.8834	18.0859	16.8027	16.9477	23.672	20.7609	1.28324	1.13822	-5.58612	-2.67501	243.385	220.109	2.08167	15.6582
	18.0922		16.9935	16.6644	23.259	22.4967	1.09242	1.42158	-5.1731	-4.41072	213.232	267.879	2.77167	4.70154
	18.2248		16.8714	16.4435	23.1953	20.5204	1.21454	1.64248	-5.10934	-2.43447	232.066	312.201	2.89692	18.4991
	18.1433		16.8821	16.6464	23.6596	20.4381	1.20388	1.43949	-5.57363	-2.3522	230.358	271.225	2.09976	19.5848
Fig. 7O	LuxR1-ofaABC promoter				LuxR2-ofaABC promoter				His6-ofaABC promoter				LuxR1-ofaABCΔP4 promoter
	LuxR1 Concentration (μM)	Response	Err-Values		LuxR2 Concentration (μM)	Response	Err-Values		His6 Concentration (μM)	Response	Err-Values		LuxR1 Concentration (μM)	Response	Err-Values
	7.6294e-11	-0.876326	2.26516		7.6294e-11	0.6324	0.681245		7.6294e-11	0.80329	1.26829		7.6294e-11	0.844714	0.933853
	1.52588e-10	-2.38628	2.96921		1.52588e-10	0.0296893	0.342021		1.52588e-10	0.0734989	1.19881		1.52588e-10	-0.88951	0.317783
	3.05176e-10	-2.69185	2.98272		3.05176e-10	0.119112	0.466272		3.05176e-10	-0.761535	0.311168		3.05176e-10	-1.83357	0.962743
	6.10352e-10	-1.50093	3.30232		6.10352e-10	-0.168294	0.444653		6.10352e-10	-0.596562	0.677971		6.10352e-10	-0.977754	0.935238
	1.2207e-09	7.19201	2.7245		1.2207e-09	-0.710252	0.370646		1.2207e-09	-0.541724	0.698438		1.2207e-09	-1.30206	0.911501
	2.44141e-09	-6.68292	6.41821		2.44141e-09	-0.0735106	0.557925		2.44141e-09	0.70752	0.742791		2.44141e-09	6.08431	0.260743
	4.88281e-09	-7.17427	2.22782		4.88281e-09	0.0458427	0.339856		4.88281e-09	0.455423	0.4344		4.88281e-09	-1.33511	1.56149
	9.76563e-09	6.53072	2.60485		9.76563e-09	0.182631	0.0959225		9.76563e-09	0.470659	0.93443		9.76563e-09	-3.04966	0.381856
	1.95313e-08	1.69403	2.46245		1.95313e-08	0.19179	0.218322		1.95313e-08	0.105782	0.243849		1.95313e-08	-1.08815	1.97505
	3.90625e-08	4.83327	2.50619		3.90625e-08	0.0769544	0.280333		3.90625e-08	-0.735875	0.462716		3.90625e-08	1.27552	0.288697
	7.8125e-08	7.14327	1.79365		7.8125e-08	-0.135728	0.0916695		7.8125e-08	0.613327	0.554236		7.8125e-08	2.27126	0.785555
	1.5625e-07	5.80469	2.03607		1.5625e-07	-0.308479	0.623436		1.5625e-07	0.239239	0.293753		1.5625e-07	-2.76176	1.0056
	3.125e-07	9.60803	0.981844		3.125e-07	0.630875	0.148064		3.125e-07	0.768454	1.5499		6.25e-07	-1.38392	0.498475
	6.25e-07	22.0064	4.2982		6.25e-07	0.200399	0.35256		6.25e-07	1.05051	0.274483		1.25e-06	-0.597442	0.38586
	1.25e-06	27.3773	10.6673		1.25e-06	0.779339	0.610448		1.25e-06	0.453541	1.16581		2.5e-06	-0.900685	0.521961
	2.5e-06	49.6676	18.5097		2.5e-06	0.787598	0.401537		2.5e-06	0.455575	0.684639
Fig. 7P
	CTInput	X̄CTInput	CTR1	CTR2	CTR3	CTR4	ΔCTR1	ΔCTR2	ΔCTR3	ΔCTR4	IP/input (%)
Pf-5 (pME6015-GFP)	11.5154	11.7609	12.6355	12.4948	12.8934	12.6058	-0.874618	-0.733922	-1.13253	-0.844952	54.5398	60.1267	45.6115	55.6729
	11.7742		12.0921	12.4472	12.7139	12.5202	-0.33125	-0.686353	-0.953043	-0.75938	79.4848	62.1423	51.6542	59.075
	11.7768		12.2825	12.0186	12.8527	12.9157	-0.521654	-0.257707	-1.09186	-1.15486	69.6573	83.6416	46.9158	44.9108
	11.9771		12.4246	12.0942	12.4919	12.2396	-0.663726	-0.333382	-0.730998	-0.478754	63.1246	79.3674	60.2487	71.7597
Pf-5 (pME6015-luxR1-GFP)	18.2958	18.2606	22.1383	21.9254	22.9715	20.3157	-3.87774	-3.66488	-4.71091	-2.05517	6.80276	7.88424	3.81835	24.0621
	18.2275		21.9971	21.7332	22.6528	20.3806	-3.73653	-3.47266	-4.39227	-2.12003	7.50225	9.00793	4.76205	23.0043
	18.072		22.1093	21.9146	22.5254	20.385	-3.84875	-3.654	-4.26484	-2.12447	6.94084	7.94394	5.20184	22.9336
	18.4469		21.4464	21.8856	22.5185	20.3867	-3.18585	-3.62504	-4.25794	-2.12611	10.9891	8.105	5.22674	22.9075

## Sheet: Fig.8
Fig.8B		Intensity (%)				Group	p value		Fig.8E	x = number of different degrees infected plants in the treatments
	Pf-5	3.04e-05	3.6e-05	3.61e-05		Pf-5/ΔgacA	<0.0001			y = relative degree value
	ΔgacA	3.95e-06	4.53e-06	5.09e-06		Pf-5/ΔgacA (gacA)	0.0125			z = number of total plants in the treatments
	ΔgacA (gacA)	3.08e-05	2.51e-05	2.12e-05		Pf-5/ΔrsmXYZ	<0.0001			Disease severity index (DSI) = [Σ(x × y)/(z × 4)] × 100
	ΔrsmXYZ	5.31e-06	5.48e-06	5.44e-06		Pf-5/ΔrsmAEXYZ	0.0013			Disease control effect (%) =[(DSIControl-DSITreatment) / DSIControl] × 100%
	ΔrsmAEXYZ	2.49e-05	2.43e-05	2e-05		Pf-5/ΔluxR1/2	<0.0001		Strains	Relative degree value 1				Relative degree value 2				Relative degree value 3				Number of total plant	Strains	Disease control effect (%)				Group	p value
	ΔluxR1/2	9.4e-07	8.2e-07	7.9e-07		Pf-5/ΔofaA	<0.0001		Control	4	4	4	4	4	4	4	4	4	4	4	4	16	Control	0	0	0		Pf-5/ΔgacA	<0.0001
	ΔofaA	6.4e-07	6.02e-07	6.88e-07		ΔgacA/ΔgacA (gacA)	<0.0001		Pf-5	1	3	0	1	0	2	0	2	2	2	2	0		Pf-5	68.75	75	62.5		Pf-5/ΔgacA (gacA)	>0.9999
						ΔgacA/ΔrsmXYZ	>0.9999		ΔgacA	4	3	4	4	3	4	4	3	4	4	3	4		ΔgacA	6.25	12.5	6.25		Pf-5/ΔrsmXYZ	<0.0001
						ΔgacA/ΔrsmAEXYZ	<0.0001		ΔgacA (gacA)	3	1	2	0	0	3	1	0	0	1	1	4		ΔgacA (gacA)	62.5	75	62.5		Pf-5/ΔrsmXYZAE	>0.9999
						ΔgacA/ΔluxR1/2	0.5619		ΔrsmXYZ	4	2	4	4	4	3	4	4	4	2	4	4		ΔrsmXYZ	12.5	6.25	12.5		Pf-5/ΔofaA	<0.0001
						ΔgacA/ΔofaA	0.5036		ΔrsmXYZAE	0	0	2	2	1	4	0	1	3	0	0	1		ΔrsmXYZAE	75	62.5	75		Pf-5/ΔluxR1/2	<0.0001
						ΔgacA (gacA)/ΔrsmXYZ	<0.0001		ΔofaA	4	4	4	4	3	3	4	4	4	4	3	4		ΔofaA	0	12.5	6.25		Pf-5/ΔluxR1	<0.0001
						ΔgacA (gacA)/ΔrsmAEXYZ	0.8508		ΔluxR1/2	4	3	4	4	4	4	4	4	3	4	4	4		ΔluxR1/2	6.25	0	6.25		Pf-5/ΔluxR1 (p-luxR1)	0.9474
						ΔgacA (gacA)/ΔluxR1/2	<0.0001		ΔluxR1	4	4	3	4	3	4	4	3	4	4	4	3		ΔluxR1	6.25	12.5	6.25		Pf-5/ΔluxR2	<0.0001
						ΔgacA (gacA)/ΔofaA	<0.0001		ΔluxR1 (p-luxR1)	0	3	0	4	4	2	0	0	1	4	0	0		ΔluxR1 (p-luxR1)	56.25	62.5	68.75		Pf-5/ΔluxR2 (p-luxR2)	0.9474
						ΔrsmXYZ/ΔrsmAEXYZ	<0.0001		ΔluxR2	4	4	4	4	3	4	4	3	4	4	3	4		ΔluxR2	0	12.5	6.25		ΔgacA/ΔgacA (gacA)	<0.0001
						ΔrsmXYZ/ΔluxR1/2	0.4335		ΔluxR2 (p-luxR2)	3	1	3	0	2	3	0	1	0	2	0	3		ΔluxR2 (p-luxR2)	56.25	62.5	68.75		ΔgacA/ΔrsmXYZ	>0.9999
						ΔrsmXYZ/ΔofaA	0.3815																					ΔgacA/ΔrsmXYZAE	<0.0001
						ΔrsmAEXYZ/ΔluxR1/2	<0.0001																					ΔgacA/ΔofaA	>0.9999
						ΔrsmAEXYZ/ΔofaA	<0.0001		Strains	Treatment1				Treatment2				Treatment3					Strains	Disease severity index (%)				ΔgacA/ΔluxR1/2	0.9971
						ΔluxR1/2/ΔofaA	>0.9999		Control	0.25	0.25	0.25	0.25	0.25	0.25	0.25	0.25	0.25	0.25	0.25	0.25		Control	100	100	100		ΔgacA/ΔluxR1	>0.9999
									Pf-5	0.0625	0.1875	0	0.0625	0	0.125	0	0.125	0.125	0.125	0.125	0		Pf-5	31.25	25	37.5		ΔgacA/ΔluxR1 (p-luxR1)	<0.0001
									ΔgacA	0.25	0.1875	0.25	0.25	0.1875	0.25	0.25	0.1875	0.25	0.25	0.1875	0.25		ΔgacA	93.75	87.5	93.75		ΔgacA/ΔluxR2	>0.9999
									ΔgacA (gacA)	0.1875	0.0625	0.125	0	0	0.1875	0.0625	0	0	0.0625	0.0625	0.25		ΔgacA (gacA)	37.5	25	37.5		ΔgacA/ΔluxR2 (p-luxR2)	<0.0001
									ΔrsmXYZ	0.25	0.125	0.25	0.25	0.25	0.1875	0.25	0.25	0.25	0.125	0.25	0.25		ΔrsmXYZ	87.5	93.75	87.5		ΔgacA (gacA)/ΔrsmXYZ	<0.0001
									ΔrsmXYZAE	0	0	0.125	0.125	0.0625	0.25	0	0.0625	0.1875	0	0	0.0625		ΔrsmXYZAE	25	37.5	25		ΔgacA (gacA)/ΔrsmXYZAE	0.9971
									ΔofaA	0.25	0.25	0.25	0.25	0.1875	0.1875	0.25	0.25	0.25	0.25	0.1875	0.25		ΔofaA	100	87.5	93.75		ΔgacA (gacA)/ΔofaA	<0.0001
									ΔluxR1/2	0.25	0.1875	0.25	0.25	0.25	0.25	0.25	0.25	0.1875	0.25	0.25	0.25		ΔluxR1/2	93.75	100	93.75		ΔgacA (gacA)/ΔluxR1/2	<0.0001
									ΔluxR1	0.25	0.25	0.1875	0.25	0.1875	0.25	0.25	0.1875	0.25	0.25	0.25	0.1875		ΔluxR1	93.75	87.5	93.75		ΔgacA (gacA)/ΔluxR1	<0.0001
									ΔluxR1 (p-luxR1)	0	0.1875	0	0.25	0.25	0.125	0	0	0.0625	0.25	0	0		ΔluxR1 (p-luxR1)	43.75	37.5	31.25		ΔgacA (gacA)/ΔluxR1 (p-luxR1)	0.9971
									ΔluxR2	0.25	0.25	0.25	0.25	0.1875	0.25	0.25	0.1875	0.25	0.25	0.1875	0.25		ΔluxR2	100	87.5	93.75		ΔgacA (gacA)/ΔluxR2	<0.0001
									ΔluxR2 (p-luxR2)	0.1875	0.0625	0.1875	0	0.125	0.1875	0	0.0625	0	0.125	0	0.1875		ΔluxR2 (p-luxR2)	43.75	37.5	31.25		ΔgacA (gacA)/ΔluxR2 (p-luxR2)	0.9971
																												ΔrsmXYZ/ΔrsmXYZAE	<0.0001
																												ΔrsmXYZ/ΔofaA	0.9971
																												ΔrsmXYZ/ΔluxR1/2	0.9474
																												ΔrsmXYZ/ΔluxR1	>0.9999
																												ΔrsmXYZ/ΔluxR1 (p-luxR1)	<0.0001
																												ΔrsmXYZ/ΔluxR2	0.9971
																												ΔrsmXYZ/ΔluxR2 (p-luxR2)	<0.0001
																												ΔrsmXYZAE/ΔofaA	<0.0001
																												ΔrsmXYZAE/ΔluxR1/2	<0.0001
																												ΔrsmXYZAE/ΔluxR1	<0.0001
																												ΔrsmXYZAE/ΔluxR1 (p-luxR1)	0.7654
																												ΔrsmXYZAE/ΔluxR2	<0.0001
																												ΔrsmXYZAE/ΔluxR2 (p-luxR2)	0.7654
																												ΔofaA/ΔluxR1/2	>0.9999
																												ΔofaA/ΔluxR1	>0.9999
																												ΔofaA/ΔluxR1 (p-luxR1)	<0.0001
																												ΔofaA/ΔluxR2	>0.9999
																												ΔofaA/ΔluxR2 (p-luxR2)	<0.0001
																												ΔluxR1/2/ΔluxR1	0.9971
																												ΔluxR1/2/ΔluxR1 (p-luxR1)	<0.0001
																												ΔluxR1/2/ΔluxR2	>0.9999
																												ΔluxR1/2/ΔluxR2 (p-luxR2)	<0.0001
																												ΔluxR1/ΔluxR1 (p-luxR1)	<0.0001
																												ΔluxR1/ΔluxR2	>0.9999
																												ΔluxR1/ΔluxR2 (p-luxR2)	<0.0001
																												ΔluxR1 (p-luxR1)/ΔluxR2	<0.0001
																												ΔluxR1 (p-luxR1)/ΔluxR2 (p-luxR2)	>0.9999
																												ΔluxR2/ΔluxR2 (p-luxR2)	<0.0001

## Sheet: Supplementary Figure 1
Figure 1B
	Concentration (μg/mL)	Peak area
	62.5	205.494
	125	493.894
	250	990.688
	500	4308.44
	1000	7116.72

## Sheet: Supplementary Figure 2
	Figure 2B	Pf-5	ΔgacA	ΔgacA (gacA)	ΔrsmXYZ	ΔrsmAEXYZ	Group	p value		Pf-5	ΔgacA	ΔgacA (gacA)	ΔrsmXYZ	ΔrsmAEXYZ	Group	p value
		LuxR1-GFP					Pf-5/ΔgacA	<0.0001		LuxR1*-GFP					Pf-5/ΔgacA	>0.9999
	RLU	27926	11053	30970	11146	33912.5	Pf-5/ΔgacA(gacA)	0.0303	RLU	11397	11604	11345	11369	11515	Pf-5/ΔgacA(gacA)	0.7277
		27630	10752	30367	11212	35675	Pf-5/ΔrsmXYZ	<0.0001		11354	11577	11338	11295	11276	Pf-5/ΔrsmXYZ	0.6598
		28018	11156	30772	11309	34803	Pf-5/ΔrsmAEXYZ	<0.0001		11448	11275	11331	11387	11464	Pf-5/ΔrsmAEXYZ	>0.9999
	OD600	2.219	2.389	2.37	2.546	2.531	ΔgacA/ΔgacA(gacA)	<0.0001	OD600	2.43	2.538	2.524	2.617	2.438	ΔgacA/ΔgacA(gacA)	0.6582
		2.187	2.349	2.36	2.491	2.488	ΔgacA/ΔrsmXYZ	0.9981		2.382	2.431	2.587	2.554	2.453	ΔgacA/ΔrsmXYZ	0.5891
		2.165	2.357	2.287	2.499	2.481	ΔgacA/ΔrsmAEXYZ	<0.0001		2.385	2.478	2.497	2.562	2.402	ΔgacA/ΔrsmAEXYZ	0.9997
	RLU/OD600	8337.54	681.457	9090.72	675.962	9675.03	ΔgacA(gacA)/ΔrsmXYZ	<0.0001	RLU/OD600	811.523	858.55	760.697	742.835	857.26	ΔgacA(gacA)/ΔrsmXYZ	>0.9999
		8405.58	640.698	8949.15	788.84	10622.2	ΔgacA(gacA)/ΔrsmAEXYZ	0.0017		884.551	958.453	808.272	801.879	827.15	ΔgacA(gacA)/ΔrsmAEXYZ	0.7615
		8534.87	685.617	9283.78	707.883	10182.6	ΔrsmXYZ/ΔrsmAEXYZ	<0.0001		800	700.161	717.261	720.921	800.999	ΔrsmXYZ/ΔrsmAEXYZ	0.6953
		Negative control
		9425
		9247
		9540
	Figure 2C	Pf-5	ΔgacA	ΔgacA (gacA)	ΔrsmXYZ	ΔrsmAEXYZ	Group	p value		Pf-5	ΔgacA	ΔgacA (gacA)	ΔrsmXYZ	ΔrsmAEXYZ	Group	p value
		LuxR2-GFP					Pf-5/ΔgacA	<0.0001		LuxR2*-GFP					Pf-5/ΔgacA	0.9991
	RLU	24758	12480	29494	12412	30582.5	Pf-5/ΔgacA(gacA)	<0.0001	RLU	11735	11746	11730	11873	11438	Pf-5/ΔgacA(gacA)	>0.9999
		24110	12159	29747	12054	31097	Pf-5/ΔrsmXYZ	<0.0001		11151	10858	11562	11347	10941	Pf-5/ΔrsmXYZ	0.9849
		23164	12326	29593	12363	31153.5	Pf-5/ΔrsmAEXYZ	<0.0001		11584	11755	11366	11647	11257	Pf-5/ΔrsmAEXYZ	0.9981
	OD600	2.355	2.505	2.604	2.636	2.557	ΔgacA/ΔgacA(gacA)	<0.0001	OD600	2.51	2.586	2.57	2.604	2.285	ΔgacA/ΔgacA(gacA)	0.9987
		2.292	2.446	2.516	2.578	2.541	ΔgacA/ΔrsmXYZ	0.9906		2.539	2.52	2.642	2.546	2.253	ΔgacA/ΔrsmXYZ	0.9396
		2.254	2.443	2.502	2.562	2.432	ΔgacA/ΔrsmAEXYZ	<0.0001		2.545	2.523	2.587	2.538	2.231	ΔgacA/ΔrsmAEXYZ	>0.9999
	RLU/OD600	6510.83	1219.56	7706.99	1133.16	8274.34	ΔgacA(gacA)/ΔrsmXYZ	<0.0001	RLU/OD600	920.319	897.525	896.887	940.092	880.963	ΔgacA(gacA)/ΔrsmXYZ	0.9874
		6484.73	1190.52	8147.85	1088.83	8598.98	ΔgacA(gacA)/ΔrsmAEXYZ	0.0259		749.902	639.286	876.23	824.823	751.886	ΔgacA(gacA)/ΔrsmAEXYZ	0.9974
		6044.37	1140.4	8014.79	1101.87	8887.13	ΔrsmXYZ/ΔrsmAEXYZ	<0.0001		803.143	877.923	705.837	830.181	769.61	ΔrsmXYZ/ΔrsmAEXYZ	0.9249
		Negative control
		9425
		9247
		9540

[truncated: 3 more sheets: Supplementary Figure 3, Supplementary Figure 4, Supplementary Figure 6]
